# Supplementary material for: Effects of thiourea on the skull of Triturus newts during ontogeny
Source: PeerJ. 2021 Jun 2;9:e11535. doi: 10.7717/peerj.11535 (PMC8179219; doi:10.7717/peerj.11535)
Supplement: Supplemental Information 5 [file peerj-09-11535-s005.xlsx]

## Sheet: dorsal side
specimens ID	concentration	RawCoord1	RawCoord2	RawCoord3	RawCoord4	RawCoord5	RawCoord6	RawCoord7	RawCoord8	RawCoord9	RawCoord10	RawCoord11	RawCoord12	RawCoord13	RawCoord14	RawCoord15	RawCoord16
K-62-1-2 dor	control	1079	1587	832	1480	1349	1497	754	776	1443	829	922	367	1338	406	1106	528
K-62-4-3 dor	control	891	1437	699	1366	1099	1368	581	763	1191	790	709	416	1095	418	891	549
K-62-5-3 dor	control	1085	1580	887	1507	1277	1529	815	753	1465	806	963	404	1381	426	1157	498
K-62-6-3 dor	control	989	1564	775	1482	1199	1509	736	780	1383	823	873	373	1302	428	1077	527
K-62-7-2 dor	control	1099	1462	928	1411	1277	1417	811	753	1441	755	932	416	1338	433	1124	526
K-62-8-2 dor	control	995	1413	799	1339	1187	1358	691	647	1322	678	815	285	1224	294	1015	433
K-62-8-3 dor	control	1087	1380	903	1313	1275	1343	834	749	1402	800	971	420	1332	447	1132	601
K-62-9-2 dor	control	1244	1544	1038	1503	1420	1484	946	904	1506	898	1016	567	1418	563	1228	739
Tu-62-1-2 dor	thiourea 0.05	795	1646	599	1578	995	1587	495	886	1132	892	611	500	1040	516	817	657
Tu-62-1-3 dor	thiourea 0.05	905	1540	740	1484	1097	1501	611	827	1242	831	738	459	1124	479	918	585
Tu-62-2-3 dor	thiourea 0.05	1116	1395	930	1311	1310	1339	860	653	1459	704	1005	300	1375	339	1157	481
Tu-62-3-3 dor	thiourea 0.1	1367	1599	1134	1521	1596	1515	1034	782	1661	784	1134	386	1559	402	1339	496
Tu-62-4-3 dor	thiourea 0.1	1003	1478	838	1405	1201	1442	773	743	1361	804	918	404	1310	437	1084	563
Tu-62-5-2 dor	thiourea 0.05	1124	1707	932	1625	1314	1631	805	910	1447	923	946	553	1336	567	1134	693
Tu-62-5-3 dor	thiourea 0.05	740	1484	527	1421	932	1401	415	780	999	757	519	445	897	439	691	549
Tu-62-6-2 dor	thiourea 0.1	850	1452	656	1370	1059	1370	542	682	1140	710	648	318	1026	341	845	452
Tu-62-6-3 dor	thiourea 0.1	1083	1503	887	1435	1279	1429	785	721	1383	741	883	383	1336	414	1090	512
Tu-62-6-4 dor	thiourea 0.1	1079	1572	889	1503	1255	1519	805	855	1383	853	891	516	1304	522	1109	673
Tu-62-7-2 dor	thiourea 0.05	617	1585	393	1511	844	1507	274	770	954	774	372	361	871	369	611	536
Tu-62-7-3 dor	thiourea 0.05	1046	1568	844	1478	1269	1495	756	767	1391	814	885	416	1314	441	1073	571
Tu-62-8-3 dor	thiourea 0.1	963	1507	744	1411	1179	1439	693	678	1330	747	840	296	1263	353	1030	464
Tu-62-9-1 dor	thiourea 0.05	901	1636	758	1576	1081	1597	658	927	1249	972	779	594	1155	620	967	759
Tu-62-9-2 dor	thiourea 0.05	1122	1540	954	1482	1291	1505	858	870	1436	921	971	510	1394	535	1165	678
Tu-62-9-3 dor	thiourea 0.05	719	1384	534	1260	942	1370	609	494	1210	657	807	138	1222	257	971	344

## Sheet: ventral side
specimens ID	concentration	RawCoord1	RawCoord2	RawCoord3	RawCoord4	RawCoord5	RawCoord6	RawCoord7	RawCoord8	RawCoord9	RawCoord10	RawCoord11	RawCoord12	RawCoord13	RawCoord14	RawCoord15	RawCoord16
k-62-1-2 ven	control	1246	1582	992	1489	1490	1493	732	960	1749	944	1149	279	1366	279	1243	344
K-62-4-3 ven	control	1279	1470	1067	1421	1473	1403	828	949	1722	923	1126	337	1373	322	1253	422
K-62-5-3 ven	control	1257	1777	1061	1721	1424	1727	777	1182	1700	1188	1116	575	1356	587	1249	643
K-62-6-3 ven	control	750	1525	560	1438	979	1474	335	861	1289	970	752	287	997	318	895	396
K-62-7-2 ven	control	850	1576	670	1529	1012	1527	393	1013	1251	1015	726	504	940	502	842	602
K-62-8-2 ven	control	961	1674	811	1621	1150	1619	491	1051	1424	1074	891	453	1071	453	989	569
k-62-8-3 ven	control	862	1566	687	1517	1036	1523	444	1053	1242	1060	752	518	954	518	862	594
k-62-9-2 ven	control	1244	1499	1073	1435	1438	1470	885	900	1710	927	1214	471	1383	477	1298	537
TU-62-1-2 ven	thiourea 0.05	1108	1805	920	1764	1293	1727	617	1278	1465	1178	858	618	1081	578	985	696
tu-62-1-3 ven	thiourea 0.05	997	1748	803	1730	1153	1683	472	1207	1347	1113	779	639	963	612	881	701
tu-62-2-3 ven	thiourea 0.05	1379	1681	1175	1658	1555	1589	883	1221	1731	1055	1109	608	1263	581	1218	674
tu-62-3-3 ven	thiourea 0.1	1187	1615	965	1523	1402	1562	709	984	1692	1037	1134	390	1353	400	1242	486
tu-62-4-3 ven	thiourea 0.1	1481	1531	1295	1493	1653	1460	1001	1041	1869	931	1285	453	1471	428	1379	510
tu-62-5-2 ven	thiourea 0.05	1128	1582	936	1501	1318	1538	662	955	1608	962	1077	398	1269	414	1181	504
tu-62-5-3 ven	thiourea 0.05	1193	1519	989	1456	1389	1470	781	980	1653	980	1091	441	1330	437	1214	506
tu-62-6-2 ven	thiourea 0.1	879	1591	687	1513	1059	1533	417	980	1365	1015	826	433	971	435	907	488
tu-62-6-3 ven	thiourea 0.1	1324	1676	1114	1599	1492	1609	820	1123	1771	1113	1196	524	1365	518	1304	633
tu-62-6-4 ven	thiourea 0.1	963	1556	795	1507	1128	1503	536	1013	1377	1051	899	424	1059	425	977	526
tu-62-7-2 ven	thiourea 0.05	1204	1711	963	1713	1367	1589	440	1276	1449	866	648	486	834	412	766	541
tu-62-7-3 ven	thiourea 0.05	891	1617	668	1527	1091	1570	440	998	1367	1035	854	437	1042	437	952	553
tu-62-8-3 ven	thiourea 0.1	1038	1346	828	1286	1244	1270	509	694	1530	692	924	28	1122	28	1024	136
tu-62-9-1 ven	thiourea 0.05	1244	1442	1087	1386	1398	1415	862	831	1702	921	1275	314	1436	334	1336	426
tu-62-9-2 ven	thiourea 0.05	905	1511	736	1472	1069	1470	497	990	1322	1015	838	455	1012	457	932	516
tu-62-9-3 ven	thiourea 0.05	1581	1491	1347	1482	1739	1380	883	959	1788	757	1146	322	1349	265	1273	369
