# Supplementary material for: Effects of thiourea on the skull of Triturus newts during ontogeny
Source: PeerJ. 2021 Jun 2;9:e11535. doi: 10.7717/peerj.11535 (PMC8179219; doi:10.7717/peerj.11535)
Supplement: Supplemental Information 6 [file peerj-09-11535-s006.xlsx]

## Sheet: ventral side
specimens ID	concentration	RawCoord1	RawCoord2	RawCoord3	RawCoord4	RawCoord5	RawCoord6	RawCoord7	RawCoord8	RawCoord9	RawCoord10	RawCoord11	RawCoord12	RawCoord13	RawCoord14	RawCoord15	RawCoord16
K11	control	1516	1413	1282	1301	1733	1332	1090	689	1937	697	1425	208	1694	211	1556	314
K13-MM-3	control	954	1607	748	1496	1189	1528	550	867	1467	900	940	393	1113	393	1027	470
K14-MM-3	control	1140	1535	912	1402	1391	1424	732	839	1617	846	1137	323	1336	342	1218	465
K15	control	1244	1448	1045	1365	1439	1372	878	816	1682	813	1167	377	1352	373	1253	430
K15-MM-1	control	1130	1705	924	1601	1363	1638	738	861	1661	908	1157	484	1342	497	1250	529
K15-MM-2	control	1165	1503	916	1380	1400	1397	689	733	1620	761	1073	249	1345	263	1206	308
K16-MM-1	control	940	1407	719	1311	1173	1335	560	660	1468	707	914	173	1119	170	1006	222
K16-MM-2	control	961	1850	765	1791	1179	1784	531	1108	1458	1142	899	626	1136	629	1018	678
K16-MM-3	control	1003	1256	811	1145	1195	1178	628	473	1512	571	1018	114	1236	130	1112	151
K18-MM-1	control	932	1519	666	1399	1185	1419	427	678	1443	676	842	216	1114	218	963	283
K19-MM-1	control	1116	1589	847	1463	1341	1477	627	700	1634	763	1066	261	1329	264	1185	312
K11-MM-1	control	1148	1793	936	1681	1349	1730	779	1082	1643	1139	1169	646	1348	658	1251	721
K24-MM-1	control	924	1538	671	1413	1157	1413	444	754	1360	791	830	311	1070	329	956	382
K25-MM-2	control	652	1564	409	1436	878	1479	286	860	1139	909	615	375	852	389	715	438
Tu22-0.05-1	thiourea 0.05	1463	1725	1216	1593	1712	1603	873	921	2014	898	1395	300	1618	312	1487	383
Tu23-0.1-1	thiourea 0.1	1334	1474	1120	1356	1553	1348	895	776	1825	763	1232	191	1471	196	1361	267
Tu23-0.1-3	thiourea 0.1	785	1760	530	1620	1016	1628	157	991	1321	1020	659	432	914	449	789	500
Tu24-0.05-1	thiourea 0.05	965	1648	693	1505	1210	1523	456	823	1428	821	867	263	1128	261	989	324
Tu24-0.05-2	thiourea 0.05	1036	1750	805	1591	1318	1636	540	882	1737	1009	1067	308	1340	330	1197	388
Tu24-0.05-3	thiourea 0.05	1475	1801	1255	1713	1651	1719	956	1178	1930	1129	1365	655	1557	637	1469	688
Tu25-0.1-1	thiourea 0.1	911	1482	711	1376	1103	1366	448	884	1310	851	815	304	973	312	895	388
Tu26-0.05-1	thiourea 0.05	1077	1557	858	1452	1336	1450	650	744	1568	748	1035	168	1274	176	1154	243
Tu27-0.1-1	thiourea 0.1	887	1535	663	1430	1090	1438	464	882	1303	878	800	283	959	293	877	378
Tu27-0.1-3	thiourea 0.1	1114	1495	915	1385	1329	1423	688	815	1609	886	1122	301	1354	326	1233	422
Tu28-0.05-1	thiourea 0.05	936	1699	695	1554	1187	1580	429	863	1532	862	865	238	1126	238	993	328
Tu28-0.05-2	thiourea 0.05	1549	1486	1331	1369	1776	1356	1115	796	2009	795	1481	245	1676	240	1571	315
Tu29-0.1-1	thiourea 0.1	1134	1570	910	1453	1360	1453	706	718	1588	763	1077	259	1289	267	1175	308
Tu29-0.1-2	thiourea 0.1	926	1468	707	1321	1175	1337	544	759	1381	784	871	228	1046	236	967	283
Tu30-0.05-1	thiourea 0.05	897	1486	691	1403	1097	1407	458	847	1357	847	782	228	1006	224	921	319
Tu30-0.05-2	thiourea 0.05	1003	1725	732	1574	1269	1609	456	792	1620	882	940	230	1199	259	1065	312
Tu30-0.05-3	thiourea 0.05	952	1597	711	1466	1165	1495	507	945	1445	955	881	381	1114	379	999	424
Tu31-0.1-1	thiourea 0.1	818	1640	555	1516	1055	1498	300	962	1300	936	686	274	961	273	802	359
Tu32-0.05-1	thiourea 0.05	1295	1625	1057	1482	1549	1482	889	796	1686	806	1207	299	1388	288	1299	347
Tu32-0.05-2	thiourea 0.05	1020	1460	756	1308	1243	1333	533	810	1417	795	883	208	1132	198	1001	268
Tu33-0.1-1	thiourea 0.1	893	1656	663	1548	1122	1548	392	1023	1335	1042	780	437	1013	437	892	521
Tu33-0.1-2	thiourea 0.1	1114	1568	856	1442	1353	1480	591	810	1661	837	1046	190	1295	200	1161	265
Tu34-0.05-1	thiourea 0.05	897	1768	623	1609	1157	1634	299	819	1518	792	836	279	1114	285	971	328
Tu34-0.05-2	thiourea 0.05	1391	1764	1146	1649	1622	1621	872	918	1851	929	1263	395	1505	397	1378	458
Tu34-0.05-3	thiourea 0.05	1065	1658	861	1560	1275	1570	638	953	1588	978	1036	498	1249	504	1142	578
Tu35-0.1-1	thiourea 0.1	815	1585	589	1465	1029	1479	320	925	1288	966	794	315	947	313	872	397
Tu36-0.05-1	thiourea 0.05	801	1464	589	1355	989	1368	444	847	1259	880	769	287	969	302	879	345
Tu36-0.05-2	thiourea 0.05	740	1525	523	1413	965	1419	305	906	1246	945	654	308	883	306	781	418
Tu37-0.1-1	thiourea 0.1	1036	1435	809	1309	1251	1341	636	792	1485	835	971	285	1206	304	1087	341
Tu37-0.1-2	thiourea 0.1	1306	1478	1124	1360	1498	1388	936	874	1786	906	1259	383	1453	383	1359	435
Tu37-0.1-3	thiourea 0.1	805	1625	585	1525	1003	1542	327	796	1349	819	730	251	993	269	854	326
tu38-0.05-3	thiourea 0.05	746	1629	521	1511	965	1556	325	882	1230	1006	728	386	909	390	822	453
Tu40-0.05-1	thiourea 0.05	1236	1444	1021	1313	1449	1336	839	734	1681	795	1209	217	1429	229	1311	316
Tu40-0.05-2	thiourea 0.05	824	1519	613	1401	1032	1427	417	835	1332	835	752	281	969	290	860	351
Tu41-0.1-1	thiourea 0.1	1030	1695	775	1546	1287	1562	442	827	1633	904	932	206	1208	202	1059	281

## Sheet: dorsal side
specimens ID	concentration	RawCoord1	RawCoord2	RawCoord3	RawCoord4	RawCoord5	RawCoord6	RawCoord7	RawCoord8	RawCoord9	RawCoord10	RawCoord11	RawCoord12	RawCoord13	RawCoord14	RawCoord15	RawCoord16	RawCoord17	RawCoord18	RawCoord19	RawCoord20
k11 dorzalno	control	1359	1550	1154	1473	1558	1507	1213	946	1549	966	1165	749	1616	780	1197	432	1606	425	1410	518
K13-MM-3 dor	control	975	1689	766	1603	1181	1615	849	1037	1203	1048	797	814	1235	836	884	497	1202	532	1060	609
K14-MM-3 d dor	control	1079	1523	816	1393	1314	1400	839	899	1287	912	819	639	1311	669	900	316	1280	329	1073	458
K15 dorzalno	control	1459	1552	1251	1444	1666	1443	1279	948	1604	978	1259	782	1657	796	1322	447	1645	462	1462	539
K15-MM-1 dor	control	1085	1672	877	1580	1298	1611	936	1019	1302	1051	899	823	1367	857	995	486	1324	516	1153	612
K15-MM-2 dor	control	1077	1484	856	1397	1267	1431	952	821	1267	849	895	618	1375	655	961	267	1381	300	1148	410
K16-MM-1 dor	control	987	1538	775	1454	1200	1490	869	815	1218	854	840	678	1273	705	851	330	1276	362	1064	410
K16-MM-2 dor	control	1061	1701	834	1615	1271	1631	887	1017	1251	1041	856	802	1312	831	891	490	1308	498	1089	569
K16-MM-3 dor	control	975	1499	793	1419	1169	1431	832	884	1193	927	830	663	1263	714	865	343	1257	375	1038	482
K18-MM-1 dor	control	779	1489	546	1401	1010	1439	640	827	1024	849	615	565	1081	608	697	222	1081	249	869	361
K19-MM-1 dor	control	1101	1486	877	1390	1308	1393	887	782	1261	778	840	563	1308	549	838	206	1291	191	1057	308
K19-MM-2 dor	control	1279	1783	1066	1705	1489	1682	1091	1159	1437	1160	1049	978	1488	975	1094	660	1451	660	1267	736
K24-MM-1 c dor	control	795	1568	581	1413	1036	1531	762	894	1134	982	771	667	1195	741	822	367	1187	424	1020	461
K24-MM-2 e dor	control	1071	1507	829	1375	1295	1366	851	933	1249	931	839	731	1271	742	876	430	1248	440	1065	534
K24-MM-3 d dor	control	1289	1450	1071	1384	1540	1351	1033	859	1481	871	1033	620	1500	631	1044	319	1493	335	1260	387
K25-MM-2 dor	control	918	1699	681	1585	1144	1595	754	1102	1089	1129	689	898	1155	904	738	567	1134	578	934	641
Tu22-0.05-1 e dor	thiourea 0.05	1285	1519	1030	1370	1516	1421	1144	792	1522	823	1095	506	1594	502	1142	138	1590	173	1361	294
Tu23-0.1-1 e dor	thiourea 0.1	1181	1489	940	1331	1408	1358	1028	802	1342	812	961	569	1381	592	961	255	1371	267	1193	332
Tu23-0.1-2 h dor	thiourea 0.1	1263	1601	1042	1513	1478	1510	1091	926	1460	949	1035	602	1538	614	1099	318	1526	318	1303	429
Tu23-0.1-3 e dor	thiourea 0.1	777	1697	536	1544	1022	1566	567	969	1009	1010	589	677	1108	699	609	393	1033	393	815	475
Tu24-0.05-1 b dor	thiourea 0.05	924	1611	685	1464	1193	1470	721	862	1096	886	693	584	1167	611	728	269	1144	280	926	412
Tu24-0.05-2 dor	thiourea 0.05	944	1597	709	1458	1208	1486	811	863	1185	906	785	580	1244	627	830	261	1255	287	1026	394
Tu24-0.05-3 e dor	thiourea 0.05	1289	1595	1118	1527	1471	1527	1171	959	1463	998	1150	735	1553	786	1187	449	1557	475	1361	551
Tu25-0.1-1 e dor	thiourea 0.1	961	1337	752	1227	1148	1239	774	831	1095	838	742	546	1144	540	783	264	1104	261	940	390
Tu25-0.1-2 a dor	thiourea 0.1	1342	1538	1118	1425	1565	1411	1139	942	1496	945	1115	639	1510	639	1119	347	1501	343	1306	450
Tu28-0.05-1 a dor	thiourea 0.05	930	1740	691	1619	1183	1617	676	1039	1084	1061	654	685	1123	712	633	343	1103	337	841	493
Tu28-0.05-2 c dor	thiourea 0.05	1355	1482	1177	1408	1553	1398	1177	829	1525	852	1110	635	1560	635	1154	312	1525	305	1329	448
Tu29-0.1-1 a dor	thiourea 0.1	1087	1542	911	1444	1299	1434	907	866	1243	891	865	592	1285	593	878	287	1295	294	1077	414
Tu29-0.1-2 e dor	thiourea 0.1	1048	1668	824	1529	1263	1550	885	1084	1177	1088	853	777	1238	769	901	514	1214	523	1047	650
Tu29-0.1-3 b dor	thiourea 0.1	938	1548	726	1433	1175	1439	756	865	1129	904	702	588	1213	566	768	285	1175	275	959	390
Tu30-0.05-1 e dor	thiourea 0.05	1163	1482	971	1394	1354	1416	1004	877	1358	897	975	594	1450	618	1005	291	1425	310	1205	404
Tu30-0.05-2 e dor	thiourea 0.05	981	1721	730	1580	1269	1582	766	959	1167	984	756	629	1242	653	769	298	1251	316	995	459
Tu30-0.05-3 g dor	thiourea 0.05	732	1456	503	1323	958	1346	591	810	936	823	568	529	997	573	599	243	999	267	785	355
Tu31-0.1-2 e dor	thiourea 0.1	1124	1529	901	1415	1334	1439	950	910	1322	931	958	588	1355	600	969	345	1328	349	1148	430
Tu32-0.05-1 e dor	thiourea 0.05	828	1603	581	1448	1067	1476	717	910	1036	935	707	594	1101	625	754	304	1085	322	914	414
Tu33-0.1-2 f dor	thiourea 0.1	1040	1529	785	1354	1302	1405	899	851	1228	898	852	582	1326	620	887	267	1347	306	1093	457
Tu34-0.05-1 a dor	thiourea 0.05	914	1654	654	1519	1183	1535	705	841	1128	861	660	514	1208	531	705	161	1204	187	940	285
Tu34-0.05-2 a dor	thiourea 0.05	1075	1619	869	1503	1324	1525	942	866	1285	900	869	604	1383	627	920	279	1351	290	1114	406
Tu34-0.05-3 a dor	thiourea 0.05	973	1346	799	1270	1171	1286	758	796	1163	800	740	522	1212	559	781	245	1199	259	975	367
Tu35-0.1-1 e dor	thiourea 0.1	805	1476	568	1376	1018	1386	662	761	985	780	611	522	1052	545	650	234	1036	226	846	310
Tu36-0.05-1 e dor	thiourea 0.05	903	1501	699	1397	1110	1413	728	891	1115	915	738	592	1118	595	793	335	1137	342	951	419
Tu37-0.1-1 e dor	thiourea 0.1	969	1468	758	1362	1193	1374	827	852	1135	869	803	608	1185	625	825	332	1179	335	997	424
Tu37-0.1-2 e dor	thiourea 0.1	1263	1346	1075	1231	1453	1247	1138	753	1434	786	1120	514	1469	539	1136	261	1485	281	1300	345
Tu37-0.1-3 a dor	thiourea 0.1	818	1685	630	1597	1007	1609	628	1011	987	1029	601	686	1032	700	601	361	1005	357	797	473
Tu38-0.05-2 e dor	thiourea 0.05	801	1585	595	1480	1016	1509	638	949	1020	994	621	643	1046	655	689	359	1030	388	850	457
Tu38-0.05-3 e dor	thiourea 0.05	783	1519	568	1411	1003	1427	564	839	969	849	556	571	977	580	611	269	975	283	781	379
Tu40-0.05-2 f dor	thiourea 0.05	1193	1689	985	1585	1398	1595	1027	1021	1351	1056	978	799	1404	825	1013	503	1401	506	1208	613
Tu41-01-1 e dor	thiourea 0.1	1034	1697	779	1535	1283	1574	854	968	1251	1002	832	621	1310	660	860	297	1287	335	1075	438
Tu41-0.1-2 a dor	thiourea 0.1	971	1615	711	1478	1226	1486	772	900	1162	929	748	557	1234	569	772	227	1224	238	967	330
